# Supplementary material for: Refinement of macromolecular structures against neutron data with SHELXL2013
Source: J Appl Crystallogr. 2013 Dec 7;47(Pt 1):462–6. doi: 10.1107/S1600576713027659 (PMC3937812; doi:10.1107/S1600576713027659)
Supplement: Supplementary file 1 [file j-47-00462-sup1.txt]

REM Atom names follow the shelxpro naming convention. Note that a
REM differentiation between D and H is not necessary because the atom type is
REM derived from the SFAC number. Coot interprets the SFAC instruction
REM correctly. Given the recent discussion of D3O+ ions, restraints for this
REM water ion and for DO- are included, based on the geometry from the
REM Landolt-B"ornstein tables The number of restraints is kept as small as
REM possible. This leads to a combination of DANG and SADI instructions for
REM 1,3-distance restraints.

REM Water 
REM Landolt-Boernstein, II/7 and II/28
DFIX_DOD 0.958 D1 O D2 O
DANG_DOD 1.514 D1 D2

REM Oxonium
REM Landolt-Boernstein, II/7 and II/28
DFIX_D3O 0.978 D1 O D2 O D3 O
DANG_D3O 1.636 D1 D2 D2 D3 D3 D1

REM Estimated value
REM see http://www.lsbu.ac.uk/water/ionisoh.html for references
DFIX_DO  0.95 D1 O

DFIX_* 1.01 N H0
DANG_* 2.14 CA H0
DANG_* 2.02 C_- H0
CHIV_* N

DFIX_* 1.10 HA CA
DANG_* 2.07 HA N
DANG_* 2.16 HA CB
DANG_* 2.15 HA C

DFIX_ALA 1.06 CB HB1  CB HB2  CB HB3
DANG_ALA 1.73 HB1 HB2  HB1 HB3  HB2 HB3
SADI_ALA      HB1 CA  HB2 CA  HB3 CA

DFIX_ARG 1.09 HB1 CB  HB2 CB  HG1 CG  HG2 CG  HD1 CD  HD2 CD
DANG_ARG 1.76 HD1 HD2  HG1 HG2  HB1 HB2
DANG_ARG 2.13 HD1 CG  HD2 CG
DANG_ARG 2.09 HD1 NE  HD2 NE
SADI_ARG HG1 CD  HG1 CB  HG2 CD  HG2 CB  HB1 CG  HB1 CA  HB2 CG  HB2 CA
DFIX_ARG 1.01  HE NE
SADI_ARG HE CZ  HE CD
DFIX_ARG 1.01 HH1A NH1  HH1B NH1  HH2A NH2  HH2B NH2
DANG_ARG 1.75  HH1A HH1B  HH2A HH2B
SADI_ARG HH1A CZ  HH2A CZ  HH1B CZ  HH2B CZ
CHIV_ARG 0 NH1 NH2 NE

DFIX_ASN 1.09 CB  HB1  CB  HB2
DANG_ASN 1.76  HB1 HB2
SADI_ASN HB1 CA  HB2 CA  HB1 CG  HB2 CG
DFIX_ASN 1.01 ND2 HD2A  ND2 HD2B
DANG_ASN 1.75  HD2A HD2B
CHIV_ASN ND2
SADI_ASN CG HD2A  CG HD2B
 
DFIX_ASP 1.09 CB  HB1  CB  HB2
DANG_ASP 1.76  HB1 HB2
SADI_ASP HB1 CA  HB2 CA  HB1 CG  HB2 CG
DFIX_ASP 0.98 HD2 OD2
DANG_ASP 1.84 HD2 CG
 
DFIX_CYS 1.09 CB HB1  CB HB2
DANG_CYS 1.76 HB1 HB2
DANG_CYS 2.14 HB1 CA  HB2 CA
DANG_CYS 2.39 HB1 SG  HB2 SG

DFIX_GLU 1.09 CB HB1  CB HB2  CG HG1  CG HG2
DANG_GLU 1.76 HB1 HB2  HG1 HG2
SADI_GLU  HB1 CA  HB1 CG  HB2 CA  HB2 CG  HG1 CB  HG1 CD  HG2 CB  HG2 CD
DFIX_GLU 0.98 HE2 OE2
DANG_GLU 1.84 HE2 CD
 
DFIX_GLN 1.09 CB HB1  CB HB2  CG HG1  CG HG2
DANG_GLN 1.76 HB1 HB2  HG1 HG2
SADI_GLN  HB1 CA  HB1 CG  HB2 CA  HB2 CG  HG1 CB  HG1 CD  HG2 CB  HG2 CD
DFIX_GLN 1.01 HE2A NE2  HE2B NE2
DANG_GLN 1.75 HE2A HE2B
CHIV_GLN NE2
SADI_GLN CD HE2A CD HE2B
 
DFIX_GLY 1.09 CA HA1  CA HA2
DANG_GLY 1.76 HA1 HA2
DANG_GLY 2.12 HA1 C  HA2 C
DANG_GLY 2.07 HA1 N  HA2 N

REM Both protonation states NE1-D and ND2-D are covered by these restraints
DFIX_HIS 1.09 HB1 CB  HB2 CB
DANG_HIS 1.76  HB1 HB2
SADI_HIS HB1 CA  HB1 CG  HB2 CA  HB2 CG
DFIX_HIS 1.01 HD1 ND1 HE2 NE2
DFIX_HIS 1.08 HD2 CD2  HE1 CE1
SADI_HIS HD1 ND1 HE2 NE2
SADI_HIS HE2 CE1 HE2 CD2
SADI_HIS HE1 ND1 HE1 NE2
SADI_HIS HD1 CE1 HD1 CG
DANG_HIS 2.18 HD2 CG
DANG_HIS 2.20 HD2 NE2
CHIV_HIS ND1 CE1 CD2 NE2
 
DFIX_ILE 1.10 HB CB
SADI_ILE HB CA  HB CG1  HB CG2 
DFIX_ILE 1.09 CG1 HG1A  CG1 HG1B
DANG_ILE 1.76  HG1A HG1B
SADI_ILE   HG1A CD1  HG1A CB   HG1B CD1  HG1B CB
DFIX_ILE 1.06 CG2 HG2A  CG2 HG2B  CG2 HG2C
DANG_ILE 1.73 HG2A HG2B  HG2B HG2C  HG2C HG2A
SADI_ILE CB HG2A  CB HG2B  CB HG2C
DFIX_ILE 1.06 CD1 HD1A  CD1 HD1B  CD1 HD1C
DANG_ILE 1.73 HD1A HD1B  HD1B HD1C  HD1C HD1A
SADI_ILE CG1 HD1A  CG1 HD1B  CG1 HD1C

DFIX_LEU 1.10 CB HB1  CB HB2
DANG_LEU 1.76 HB1 HB2
SADI_LEU HB1 CA  HB1 CG  HB2 CA  HB2 CG
DFIX_LEU 1.10 CG HG
SADI_LEU HG CB  HG CD1  HG CD2
DFIX_LEU 1.06 CD1 HD1A  CD1 HD1B  CD1 HD1C
DANG_LEU 1.73 HD1A HD1B  HD1B HD1C  HD1C HD1A
SADI_LEU CG HD1A  CG HD1B  CG HD1C
DFIX_LEU 1.06 CD2 HD2A  CD2 HD2B  CD2 HD2C
DANG_LEU 1.73 HD2A HD2B  HD2B HD2C  HD2C HD2A
SADI_LEU CG HD2A  CG HD2B  CG HD2C

DFIX_LYS 1.09  CB HB1  CB HB2
DANG_LYS 1.76 HB1 HB2
SADI_LYS HB1 CA  HB1 CG  HB2 CA  HB2 CG
DFIX_LYS 1.09  CG HG1  CG HG2
DANG_LYS 1.76 HG1 HG2
SADI_LYS HG1 CB  HG1 CD  HG2 CB  HG2 CD
DFIX_LYS 1.09  CD HD1  CD HD2
DANG_LYS 1.76 HD1 HD2
SADI_LYS HD1 CG  HD1 CE  HD2 CG  HD2 CE
DFIX_LYS 1.09  CE HE1  CE HE2
DANG_LYS 1.76 HE1 HE2
DANG_LYS 2.14 HE1 CD  HE2 CD
DANG_LYS 2.11 HE1 NZ  HE2 NZ
DFIX_LYS 1.03 NZ HZ1  NZ HZ2  NZ HZ3
DANG_LYS 1.68 HZ1 HZ2  HZ2 HZ3  HZ3 HZ1
SADI_LYS CE HZ1  CE HZ2  CE HZ3

DFIX_MET 1.09 CB HB1  CB HB2
DANG_MET 1.76 HB1 HB2
SADI_MET HB1 CA  HB1 CG  HB2 CA  HB2 CG
DFIX_MET 1.09 CG HG1  CG HG2
DANG_MET 1.76 HG1 HG2
DANG_MET 2.13 HG1 CB  HG2 CB
DANG_MET 2.39 HG1 SD  HG2 SD
DFIX_MET 1.06 HE1 CE  HE2 CE  HE3 CE
DANG_MET 1.73 HE1 HE2  HE2 HE3  HE3 HE1
SADI_MET HE1 SD  HE2 SD  HE3 SD

DFIX_PHE 1.09 CB HB1  CB HB2
DANG_PHE 1.76 HB1 HB2
SADI_PHE HB1 CA  HB1 CG  HB2 CA  HB2 CG
DFIX_PHE 1.08 CD1 HD1  CE1 HE1  CZ  HZ   CE2 HE2  CD2 HD2
CHIV_PHE CD1 CE1 CD2 CE2 CZ
SADI_PHE HD1 CE1 HE1 CZ HZ CE2 HE2 CD2 HD2 CG CG HD1 

DFIX_PRO 1.09 CB HB1  CB HB2
DANG_PRO 1.76 HB1 HB2
SADI_PRO HB1 CA  HB1 CG  HB2 CA  HB2 CG
DFIX_PRO 1.09 CG HG1  CG HG2
DANG_PRO 1.76 HG1 HG2
SADI_PRO HG1 CB  HG1 CD  HG2 CB  HG2 CD
DFIX_PRO 1.09 CD HD1  CD HD2
DANG_PRO 1.76 HD1 HD2
DANG_PRO 2.16 HD1 CG HD2 CG
DANG_PRO 2.13 HD1 N  HD2 N

DFIX_SER 1.09 CB HB1  CB HB2
DANG_SER 1.76 HB1 HB2
DANG_SER 2.15 CA HB1  CA HB2
DANG_SER 2.06 OG HB1  OG HB2
DFIX_SER 0.98 HG OG
DANG_SER 1.98 HG CB

DFIX_THR 1.10 CB  HB
DANG_THR 2.08 HB OG1
DANG_THR 2.15 HB CG2
DANG_THR 2.17 HB CA
DFIX_THR 0.98 HG1 OG1
DANG_THR 1.99 HG1 CB
DFIX_THR 1.06 CG2 HG2A  CG2 HG2B  CG2 HG2C
DANG_THR 1.73 HG2A HG2B  HG2B HG2C  HG2C HG2A
SADI_THR CB HG2A  CB HG2B  CB HG2C

DFIX_TRP 1.09 CB HB1  CB HB2
DANG_TRP 1.76 HB1 HB2
DANG_TRP 2.13 CA HB1  CA HB2
DANG_TRP 2.11 CG HB1  CG HB2
DFIX_TRP 1.08 CD1 HD1  CE3 HE3  CZ3 HZ3  CH2 HH2  CZ2 HZ2
SADI_TRP HZ2 CH2 HH2 CZ3 HZ3 CE3 HE3 CD2 HZ2 CE2
DFIX_TRP 1.01 HE1 NE1
SADI_TRP HE1 CD1 HE1 CE2
DANG_TRP 2.20 HD1 NE1 
DANG_TRP 2.17 HD1 CG 
CHIV_TRP CD1 NE1 CZ2 CH2 CZ3 CE3
 
DFIX_TYR 1.09 CB HB1  CB HB2
DANG_TYR 1.76 HB1 HB2
SADI_TYR CA HB1  CA HB2 CG HB1  CG HB2
DFIX_TYR 1.08 HD1 CD1  HD2 CD2  HE1 CE1  HE2 CE2
SADI_TYR HD1 CG  HD1 CE1  HD2 CG  HD2 CE2  HE1 CD1  HE1 CZ  HE2 CD2  HE2 CZ
CHIV_TYR CD1 CE2 CE1 CE2 CD2
DFIX_TYR 0.98 HH OH
DANG_TYR 1.94 HH CZ
 
DFIX_VAL 1.10 CB HB
SADI_VAL HB CA HB CG1 HB CG2
 
DFIX_VAL 1.06 CG1 HG1A  CG1 HG1B  CG1 HG1C
DANG_VAL 1.73 HG1A HG1B  HG1A HG1C  HG1B HG1C
SADI_VAL      CB HG1A  CB HG1B  CB HG1C
 
DFIX_VAL 1.06 CG2 HG2A  CG2 HG2B  CG2 HG2C
DANG_VAL 1.73 HG2A HG2B  HG2A HG2C  HG2B HG2C
SADI_VAL      CB HG2A  CB HG2B  CB HG2C
